# Supplementary material for: Assessing Phenotypic Variability in Some Eastern European Insular Populations of the Climatic Relict Ilex aquifolium L
Source: Plants (Basel). 2022 Aug 3;11(15):2022. doi: 10.3390/plants11152022 (PMC9370372; doi:10.3390/plants11152022)
Supplement: Supplementary file 1 [file plants-11-02022-s001.zip]

Archive with 12 entries (12 files):
- Figure S1 - Ilex aquifolium population habitat and local flora at the RO, HU, SR and BG locations..jpg
- Figure S10 - Dendrograms depicting the hierarchical clustering of GPS coordinates  and climate data, respectively..jpg
- Figure S2 - Total ion chromatogram of Serbian Ilex extract in positive ionization mode..jpg
- Figure S3 - Total ion chromatogram of Serbian Ilex extract in negative ionization mode..jpg
- Figure S4 - Total ion chromatogram of Hungarian Ilex extract in positive ionization mode..jpg
- Figure S5 - Total ion chromatogram of Hungarian Ilex extract in negative ionization mode..jpg
- Figure S6 - Total ion chromatogram of Bulgarian Ilex extract in positive ionization mode..jpg
- Figure S7 - Total ion chromatogram of Bulgarian Ilex extract in negative ionization mode..jpg
- Figure S8 - Total ion chromatogram of Rumanian Ilex extract in positive ionization mode..jpg
- Figure S9 - Total ion chromatogram of Rumanian Ilex extract in negative ionization mode..jpg
- Table S5 -  Bioclimatic variables and Mantel test.pdf
- Tables S1-S2-S3-S4 -Phytochemicals identified in the Ilex extracts.pdf
